# Supplementary material for: Combined Targeted and Untargeted Profiling of HeLa Cells Deficient in Purine De Novo Synthesis
Source: Metabolites. 2022 Mar 13;12(3):241. doi: 10.3390/metabo12030241 (PMC8948957; doi:10.3390/metabo12030241)
Supplement: Supplementary file 1 [file metabolites-12-00241-s001.zip]

Archive with 1 entries (1 files):
- metabolites-1588679-supplementary.pdf
